# Supplementary material for: Rapid Synthesis Method of Ag3PO4 as Reusable Photocatalytically Active Semiconductor
Source: Nanomaterials (Basel). 2022 Dec 24;13(1):89. doi: 10.3390/nano13010089 (PMC9823426; doi:10.3390/nano13010089)
Supplement: Supplementary file 1 [file nanomaterials-13-00089-s001.zip]

Archive with 1 entries (1 files):
- nanomaterials-2099777-supplementary xml corrected-1.pdf
